# Supplementary material for: Scaling Access to Contraception for Youth in Urban Slums: The Challenge Initiative's Systems-Based Multi-Pronged Strategy for Youth-Friendly Cities
Source: Front Glob Womens Health. 2021 Oct 1;2:673168. doi: 10.3389/fgwh.2021.673168 (PMC8597915; doi:10.3389/fgwh.2021.673168)
Supplement: Supplementary file 1 [file Table_1.XLSX]

## Sheet: Sheet1
Country	Cities/States	Total population	Youth 15-24
Benin	Cotonou, UCOZ	1804696	204369
India	Agra, Aligarh, Allahabad, Bareilly, Faizabad, Firozabad, Ghaziabad, Gorakhpur, Kanpur, Lucknow, Mathura, Meerut, Saharanpur, Shahjahanpur, Varanasi	19232784	1639542
Kenya	Malindi, Migori, Mombasa, Kamukunji, Kasarani, Ruraka, Nyamira, Vihiga	6431492	806228
Nigeria	Edo, Niger, Ogun Plateau	10007753	948317
Senegal	Ziguinchor	662473	64677
Tanzania	Arusha DC, Arusha City, Ilala, Kinondoni, Tanga City, Geita	4455337	496730
Uganda	Buikwe, Iganga, Mukono	1947667	204969
TOTAL	38 cities/states	44542202	4364832
